# Supplementary material for: Genetic Relationships Among Physiological Processes, Phenology, and Grain Yield Offer an Insight Into the Development of New Cultivars in Soybean (Glycine max L. Merr)
Source: Front Plant Sci. 2021 Apr 9;12:651241. doi: 10.3389/fpls.2021.651241 (PMC8064921; doi:10.3389/fpls.2021.651241)
Supplement: Supplementary Table 1 — Name, class, and program of origin for the 32 families evaluated. [file Data_Sheet_1.xlsx]

## Sheet: Supplementary Table 1
ID	Family	Class	Program
38	LG00-3372	Diverse ancestry	USDA-ARS, University of Illinois
24	LG03-2979	Diverse ancestry	USDA-ARS, University of Illinois
25	LG03-3191	Diverse ancestry	USDA-ARS, University of Illinois
26	LG04-4717	Diverse ancestry	USDA-ARS, University of Illinois
39	LG04-6000	Diverse ancestry	USDA-ARS, University of Illinois
27	LG05-4292	Diverse ancestry	USDA-ARS, University of Illinois
29	LG05-4464	Diverse ancestry	USDA-ARS, University of Illinois
30	LG05-4832	Diverse ancestry	USDA-ARS, University of Illinois
31	LG90-2550	Diverse ancestry	USDA-ARS, University of Illinois
32	LG92-1255	Diverse ancestry	USDA-ARS, University of Illinois
33	LG94-1128	Diverse ancestry	USDA-ARS, University of Illinois
34	LG94-1906	Diverse ancestry	USDA-ARS, University of Illinois
40	PI398881	High yield in drought	Jim Specht
54	PI404188A	High yield in drought	Jim Specht
41	PI427136	High yield in drought	Jim Specht
42	PI437169B	High yield in drought	Jim Specht
3	4J105-3-4	High yielding	Purdue University
4	5M20-2-5-2	High yielding	Purdue University
5	CL0J095-4-6	High yielding	Purdue University
6	CL0J173-6-8	High yielding	Purdue University
8	HS6-3976	High yielding	Ohio State University
10	LD00-3309	High yielding	University of Illinois
11	LD01-5907	High yielding	University of Illinois
12	LD02-4485	High yielding	University of Illinois
13	LD02-9050	High yielding	University of Illinois
14	Magellan	High yielding	University of Missouri
15	Maverick	High yielding	University of Missouri
18	NE3001	High yielding	University of Nebraska
9	Prohio	High yielding	USDA-ARS, Ohio State University
22	Skylla	High yielding	Michigan State University
2	TN05-3027	High yielding	University of Tennesee
23	U03-100612	High yielding	University of Nebraska

## Sheet: Supplementary Table 2
RIL	Fam	Dam	Class
DS11-02017	2	TN05-3027	High yielding
DS11-02023	2	TN05-3027	High yielding
DS11-02024	2	TN05-3027	High yielding
DS11-02043	2	TN05-3027	High yielding
DS11-02044	2	TN05-3027	High yielding
DS11-02115	2	TN05-3027	High yielding
DS11-02140	2	TN05-3027	High yielding
DS11-02141	2	TN05-3027	High yielding
DS11-02164	2	TN05-3027	High yielding
DS11-02165	2	TN05-3027	High yielding
DS11-02174	2	TN05-3027	High yielding
DS11-02183	2	TN05-3027	High yielding
DS11-03007	3	4J105-3-4	High yielding
DS11-03010	3	4J105-3-4	High yielding
DS11-03024	3	4J105-3-4	High yielding
DS11-03034	3	4J105-3-4	High yielding
DS11-03052	3	4J105-3-4	High yielding
DS11-03055	3	4J105-3-4	High yielding
DS11-03110	3	4J105-3-4	High yielding
DS11-03126	3	4J105-3-4	High yielding
DS11-03176	3	4J105-3-4	High yielding
DS11-03177	3	4J105-3-4	High yielding
DS11-03197	3	4J105-3-4	High yielding
DS11-03198	3	4J105-3-4	High yielding
DS11-04062	4	5M20-2-5-2	High yielding
DS11-04098	4	5M20-2-5-2	High yielding
DS11-04121	4	5M20-2-5-2	High yielding
DS11-04124	4	5M20-2-5-2	High yielding
DS11-04130	4	5M20-2-5-2	High yielding
DS11-04146	4	5M20-2-5-2	High yielding
DS11-04155	4	5M20-2-5-2	High yielding
DS11-04163	4	5M20-2-5-2	High yielding
DS11-04165	4	5M20-2-5-2	High yielding
DS11-04168	4	5M20-2-5-2	High yielding
DS11-04171	4	5M20-2-5-2	High yielding
DS11-04179	4	5M20-2-5-2	High yielding
DS11-05002	5	CL0J095-4-6	High yielding
DS11-05006	5	CL0J095-4-6	High yielding
DS11-05016	5	CL0J095-4-6	High yielding
DS11-05047	5	CL0J095-4-6	High yielding
DS11-05072	5	CL0J095-4-6	High yielding
DS11-05098	5	CL0J095-4-6	High yielding
DS11-05113	5	CL0J095-4-6	High yielding
DS11-05117	5	CL0J095-4-6	High yielding
DS11-05121	5	CL0J095-4-6	High yielding
DS11-05129	5	CL0J095-4-6	High yielding
DS11-05156	5	CL0J095-4-6	High yielding
DS11-05166	5	CL0J095-4-6	High yielding
DS11-06019	6	CL0J173-6-8	High yielding
DS11-06035	6	CL0J173-6-8	High yielding
DS11-06044	6	CL0J173-6-8	High yielding
DS11-06125	6	CL0J173-6-8	High yielding
DS11-06131	6	CL0J173-6-8	High yielding
DS11-06139	6	CL0J173-6-8	High yielding
DS11-06144	6	CL0J173-6-8	High yielding
DS11-06174	6	CL0J173-6-8	High yielding
DS11-06182	6	CL0J173-6-8	High yielding
DS11-06194	6	CL0J173-6-8	High yielding
DS11-06197	6	CL0J173-6-8	High yielding
DS11-06212	6	CL0J173-6-8	High yielding
DS11-08020	8	HS6-3976	High yielding
DS11-08026	8	HS6-3976	High yielding
DS11-08031	8	HS6-3976	High yielding
DS11-08041	8	HS6-3976	High yielding
DS11-08062	8	HS6-3976	High yielding
DS11-08077	8	HS6-3976	High yielding
DS11-08101	8	HS6-3976	High yielding
DS11-08116	8	HS6-3976	High yielding
DS11-08129	8	HS6-3976	High yielding
DS11-08135	8	HS6-3976	High yielding
DS11-08185	8	HS6-3976	High yielding
DS11-08187	8	HS6-3976	High yielding
DS11-09043	9	Prohio	High yielding
DS11-09053	9	Prohio	High yielding
DS11-09104	9	Prohio	High yielding
DS11-09105	9	Prohio	High yielding
DS11-09121	9	Prohio	High yielding
DS11-09126	9	Prohio	High yielding
DS11-09128	9	Prohio	High yielding
DS11-09132	9	Prohio	High yielding
DS11-09141	9	Prohio	High yielding
DS11-09159	9	Prohio	High yielding
DS11-09176	9	Prohio	High yielding
DS11-09196	9	Prohio	High yielding
DS11-10028	10	LD00-3309	High yielding
DS11-10123	10	LD00-3309	High yielding
DS11-10124	10	LD00-3309	High yielding
DS11-10127	10	LD00-3309	High yielding
DS11-10129	10	LD00-3309	High yielding
DS11-10149	10	LD00-3309	High yielding
DS11-10155	10	LD00-3309	High yielding
DS11-10172	10	LD00-3309	High yielding
DS11-10196	10	LD00-3309	High yielding
DS11-10203	10	LD00-3309	High yielding
DS11-10234	10	LD00-3309	High yielding
DS11-10235	10	LD00-3309	High yielding
DS11-11027	11	LD01-5907	High yielding
DS11-11035	11	LD01-5907	High yielding
DS11-11044	11	LD01-5907	High yielding
DS11-11055	11	LD01-5907	High yielding
DS11-11064	11	LD01-5907	High yielding
DS11-11085	11	LD01-5907	High yielding
DS11-11145	11	LD01-5907	High yielding
DS11-11165	11	LD01-5907	High yielding
DS11-11177	11	LD01-5907	High yielding
DS11-11179	11	LD01-5907	High yielding
DS11-11189	11	LD01-5907	High yielding
DS11-11226	11	LD01-5907	High yielding
DS11-12005	12	LD02-4485	High yielding
DS11-12012	12	LD02-4485	High yielding
DS11-12013	12	LD02-4485	High yielding
DS11-12014	12	LD02-4485	High yielding
DS11-12059	12	LD02-4485	High yielding
DS11-12062	12	LD02-4485	High yielding
DS11-12080	12	LD02-4485	High yielding
DS11-12108	12	LD02-4485	High yielding
DS11-12126	12	LD02-4485	High yielding
DS11-12164	12	LD02-4485	High yielding
DS11-12187	12	LD02-4485	High yielding
DS11-12197	12	LD02-4485	High yielding
DS11-13027	13	LD02-9050	High yielding
DS11-13048	13	LD02-9050	High yielding
DS11-13052	13	LD02-9050	High yielding
DS11-13054	13	LD02-9050	High yielding
DS11-13067	13	LD02-9050	High yielding
DS11-13083	13	LD02-9050	High yielding
DS11-13107	13	LD02-9050	High yielding
DS11-13133	13	LD02-9050	High yielding
DS11-13141	13	LD02-9050	High yielding
DS11-13147	13	LD02-9050	High yielding
DS11-13172	13	LD02-9050	High yielding
DS11-13189	13	LD02-9050	High yielding
DS11-14069	14	Magellan	High yielding
DS11-14075	14	Magellan	High yielding
DS11-14088	14	Magellan	High yielding
DS11-14099	14	Magellan	High yielding
DS11-14102	14	Magellan	High yielding
DS11-14122	14	Magellan	High yielding
DS11-14141	14	Magellan	High yielding
DS11-14142	14	Magellan	High yielding
DS11-14167	14	Magellan	High yielding
DS11-14185	14	Magellan	High yielding
DS11-14187	14	Magellan	High yielding
DS11-14214	14	Magellan	High yielding
DS11-15003	15	Maverick	High yielding
DS11-15084	15	Maverick	High yielding
DS11-15092	15	Maverick	High yielding
DS11-15123	15	Maverick	High yielding
DS11-15137	15	Maverick	High yielding
DS11-15177	15	Maverick	High yielding
DS11-15185	15	Maverick	High yielding
DS11-15186	15	Maverick	High yielding
DS11-15187	15	Maverick	High yielding
DS11-15190	15	Maverick	High yielding
DS11-15196	15	Maverick	High yielding
DS11-15219	15	Maverick	High yielding
DS11-22009	22	Skylla	High yielding
DS11-22012	22	Skylla	High yielding
DS11-22015	22	Skylla	High yielding
DS11-22016	22	Skylla	High yielding
DS11-22066	22	Skylla	High yielding
DS11-22100	22	Skylla	High yielding
DS11-22114	22	Skylla	High yielding
DS11-22127	22	Skylla	High yielding
DS11-22142	22	Skylla	High yielding
DS11-22149	22	Skylla	High yielding
DS11-22174	22	Skylla	High yielding
DS11-22179	22	Skylla	High yielding
DS11-23004	23	U03-100612	High yielding
DS11-23008	23	U03-100612	High yielding
DS11-23021	23	U03-100612	High yielding
DS11-23032	23	U03-100612	High yielding
DS11-23041	23	U03-100612	High yielding
DS11-23044	23	U03-100612	High yielding
DS11-23049	23	U03-100612	High yielding
DS11-23056	23	U03-100612	High yielding
DS11-23062	23	U03-100612	High yielding
DS11-23068	23	U03-100612	High yielding
DS11-23148	23	U03-100612	High yielding
DS11-23164	23	U03-100612	High yielding
DS11-24002	24	LG03-2979	Diverse ancestry
DS11-24008	24	LG03-2979	Diverse ancestry
DS11-24048	24	LG03-2979	Diverse ancestry
DS11-24057	24	LG03-2979	Diverse ancestry
DS11-24077	24	LG03-2979	Diverse ancestry
DS11-24082	24	LG03-2979	Diverse ancestry
DS11-24111	24	LG03-2979	Diverse ancestry
DS11-24120	24	LG03-2979	Diverse ancestry
DS11-24137	24	LG03-2979	Diverse ancestry
DS11-24146	24	LG03-2979	Diverse ancestry
DS11-24174	24	LG03-2979	Diverse ancestry
DS11-24178	24	LG03-2979	Diverse ancestry
DS11-25018	25	LG03-3191	Diverse ancestry
DS11-25027	25	LG03-3191	Diverse ancestry
DS11-25068	25	LG03-3191	Diverse ancestry
DS11-25086	25	LG03-3191	Diverse ancestry
DS11-25098	25	LG03-3191	Diverse ancestry
DS11-25099	25	LG03-3191	Diverse ancestry
DS11-25159	25	LG03-3191	Diverse ancestry
DS11-25166	25	LG03-3191	Diverse ancestry
DS11-25183	25	LG03-3191	Diverse ancestry
DS11-25186	25	LG03-3191	Diverse ancestry
DS11-25210	25	LG03-3191	Diverse ancestry
DS11-25221	25	LG03-3191	Diverse ancestry
DS11-26163	26	LG04-4717	Diverse ancestry
DS11-26175	26	LG04-4717	Diverse ancestry
DS11-26177	26	LG04-4717	Diverse ancestry
DS11-26185	26	LG04-4717	Diverse ancestry
DS11-26201	26	LG04-4717	Diverse ancestry
DS11-26202	26	LG04-4717	Diverse ancestry
DS11-26221	26	LG04-4717	Diverse ancestry
DS11-26287	26	LG04-4717	Diverse ancestry
DS11-26316	26	LG04-4717	Diverse ancestry
DS11-26322	26	LG04-4717	Diverse ancestry
DS11-26339	26	LG04-4717	Diverse ancestry
DS11-26342	26	LG04-4717	Diverse ancestry
DS11-27153	27	LG05-4292	Diverse ancestry
DS11-27186	27	LG05-4292	Diverse ancestry
DS11-27191	27	LG05-4292	Diverse ancestry
DS11-27198	27	LG05-4292	Diverse ancestry
DS11-27206	27	LG05-4292	Diverse ancestry
DS11-27208	27	LG05-4292	Diverse ancestry
DS11-27215	27	LG05-4292	Diverse ancestry
DS11-27240	27	LG05-4292	Diverse ancestry
DS11-27252	27	LG05-4292	Diverse ancestry
DS11-27268	27	LG05-4292	Diverse ancestry
DS11-27310	27	LG05-4292	Diverse ancestry
DS11-27337	27	LG05-4292	Diverse ancestry
DS11-29039	29	LG05-4464	Diverse ancestry
DS11-29063	29	LG05-4464	Diverse ancestry
DS11-29068	29	LG05-4464	Diverse ancestry
DS11-29096	29	LG05-4464	Diverse ancestry
DS11-29113	29	LG05-4464	Diverse ancestry
DS11-29127	29	LG05-4464	Diverse ancestry
DS11-29154	29	LG05-4464	Diverse ancestry
DS11-29155	29	LG05-4464	Diverse ancestry
DS11-29166	29	LG05-4464	Diverse ancestry
DS11-29185	29	LG05-4464	Diverse ancestry
DS11-29195	29	LG05-4464	Diverse ancestry
DS11-29206	29	LG05-4464	Diverse ancestry
DS11-30008	30	LG05-4832	Diverse ancestry
DS11-30030	30	LG05-4832	Diverse ancestry
DS11-30043	30	LG05-4832	Diverse ancestry
DS11-30055	30	LG05-4832	Diverse ancestry
DS11-30068	30	LG05-4832	Diverse ancestry
DS11-30092	30	LG05-4832	Diverse ancestry
DS11-30102	30	LG05-4832	Diverse ancestry
DS11-30121	30	LG05-4832	Diverse ancestry
DS11-30124	30	LG05-4832	Diverse ancestry
DS11-30125	30	LG05-4832	Diverse ancestry
DS11-30128	30	LG05-4832	Diverse ancestry
DS11-30179	30	LG05-4832	Diverse ancestry
DS11-31011	31	LG90-2550	Diverse ancestry
DS11-31019	31	LG90-2550	Diverse ancestry
DS11-31051	31	LG90-2550	Diverse ancestry
DS11-31066	31	LG90-2550	Diverse ancestry
DS11-31079	31	LG90-2550	Diverse ancestry
DS11-31083	31	LG90-2550	Diverse ancestry
DS11-31093	31	LG90-2550	Diverse ancestry
DS11-31099	31	LG90-2550	Diverse ancestry
DS11-31111	31	LG90-2550	Diverse ancestry
DS11-31160	31	LG90-2550	Diverse ancestry
DS11-31175	31	LG90-2550	Diverse ancestry
DS11-31178	31	LG90-2550	Diverse ancestry
DS11-32022	32	LG92-1255	Diverse ancestry
DS11-32038	32	LG92-1255	Diverse ancestry
DS11-32076	32	LG92-1255	Diverse ancestry
DS11-32077	32	LG92-1255	Diverse ancestry
DS11-32118	32	LG92-1255	Diverse ancestry
DS11-32154	32	LG92-1255	Diverse ancestry
DS11-32166	32	LG92-1255	Diverse ancestry
DS11-32178	32	LG92-1255	Diverse ancestry
DS11-32183	32	LG92-1255	Diverse ancestry
DS11-32184	32	LG92-1255	Diverse ancestry
DS11-32206	32	LG92-1255	Diverse ancestry
DS11-32211	32	LG92-1255	Diverse ancestry
DS11-33008	33	LG94-1128	Diverse ancestry
DS11-33022	33	LG94-1128	Diverse ancestry
DS11-33044	33	LG94-1128	Diverse ancestry
DS11-33060	33	LG94-1128	Diverse ancestry
DS11-33064	33	LG94-1128	Diverse ancestry
DS11-33098	33	LG94-1128	Diverse ancestry
DS11-33104	33	LG94-1128	Diverse ancestry
DS11-33125	33	LG94-1128	Diverse ancestry
DS11-33129	33	LG94-1128	Diverse ancestry
DS11-33132	33	LG94-1128	Diverse ancestry
DS11-33160	33	LG94-1128	Diverse ancestry
DS11-33182	33	LG94-1128	Diverse ancestry
DS11-34003	34	LG94-1906	Diverse ancestry
DS11-34028	34	LG94-1906	Diverse ancestry
DS11-34032	34	LG94-1906	Diverse ancestry
DS11-34033	34	LG94-1906	Diverse ancestry
DS11-34055	34	LG94-1906	Diverse ancestry
DS11-34059	34	LG94-1906	Diverse ancestry
DS11-34080	34	LG94-1906	Diverse ancestry
DS11-34096	34	LG94-1906	Diverse ancestry
DS11-34110	34	LG94-1906	Diverse ancestry
DS11-34125	34	LG94-1906	Diverse ancestry
DS11-34128	34	LG94-1906	Diverse ancestry
DS11-34140	34	LG94-1906	Diverse ancestry
DS11-38036	38	LG00-3372	Diverse ancestry
DS11-38081	38	LG00-3372	Diverse ancestry
DS11-38091	38	LG00-3372	Diverse ancestry
DS11-38108	38	LG00-3372	Diverse ancestry
DS11-38135	38	LG00-3372	Diverse ancestry
DS11-38144	38	LG00-3372	Diverse ancestry
DS11-38145	38	LG00-3372	Diverse ancestry
DS11-38148	38	LG00-3372	Diverse ancestry
DS11-38165	38	LG00-3372	Diverse ancestry
DS11-38179	38	LG00-3372	Diverse ancestry
DS11-38186	38	LG00-3372	Diverse ancestry
DS11-38201	38	LG00-3372	Diverse ancestry
DS11-39128	39	LG04-6000	Diverse ancestry
DS11-39141	39	LG04-6000	Diverse ancestry
DS11-39185	39	LG04-6000	Diverse ancestry
DS11-39192	39	LG04-6000	Diverse ancestry
DS11-39199	39	LG04-6000	Diverse ancestry
DS11-39222	39	LG04-6000	Diverse ancestry
DS11-39225	39	LG04-6000	Diverse ancestry
DS11-39227	39	LG04-6000	Diverse ancestry
DS11-39249	39	LG04-6000	Diverse ancestry
DS11-39254	39	LG04-6000	Diverse ancestry
DS11-39259	39	LG04-6000	Diverse ancestry
DS11-39270	39	LG04-6000	Diverse ancestry
DS11-40001	40	PI398881	High yield in drought
DS11-40030	40	PI398881	High yield in drought
DS11-40040	40	PI398881	High yield in drought
DS11-40046	40	PI398881	High yield in drought
DS11-40050	40	PI398881	High yield in drought
DS11-40064	40	PI398881	High yield in drought
DS11-40100	40	PI398881	High yield in drought
DS11-40120	40	PI398881	High yield in drought
DS11-40123	40	PI398881	High yield in drought
DS11-40158	40	PI398881	High yield in drought
DS11-40161	40	PI398881	High yield in drought
DS11-40188	40	PI398881	High yield in drought
DS11-41007	41	PI427136	High yield in drought
DS11-41050	41	PI427136	High yield in drought
DS11-41112	41	PI427136	High yield in drought
DS11-41123	41	PI427136	High yield in drought
DS11-41129	41	PI427136	High yield in drought
DS11-41141	41	PI427136	High yield in drought
DS11-41157	41	PI427136	High yield in drought
DS11-41195	41	PI427136	High yield in drought
DS11-41204	41	PI427136	High yield in drought
DS11-41208	41	PI427136	High yield in drought
DS11-41232	41	PI427136	High yield in drought
DS11-41238	41	PI427136	High yield in drought
DS11-42002	42	PI437169B	High yield in drought
DS11-42007	42	PI437169B	High yield in drought
DS11-42015	42	PI437169B	High yield in drought
DS11-42023	42	PI437169B	High yield in drought
DS11-42054	42	PI437169B	High yield in drought
DS11-42066	42	PI437169B	High yield in drought
DS11-42079	42	PI437169B	High yield in drought
DS11-42092	42	PI437169B	High yield in drought
DS11-42112	42	PI437169B	High yield in drought
DS11-42121	42	PI437169B	High yield in drought
DS11-42125	42	PI437169B	High yield in drought
DS11-42135	42	PI437169B	High yield in drought
DS11-54022	54	PI404188A	High yield in drought
DS11-54033	54	PI404188A	High yield in drought
DS11-54039	54	PI404188A	High yield in drought
DS11-54077	54	PI404188A	High yield in drought
DS11-54114	54	PI404188A	High yield in drought
DS11-54121	54	PI404188A	High yield in drought
DS11-54125	54	PI404188A	High yield in drought
DS11-54144	54	PI404188A	High yield in drought
DS11-54146	54	PI404188A	High yield in drought
DS11-54162	54	PI404188A	High yield in drought
DS11-54164	54	PI404188A	High yield in drought
DS11-54181	54	PI404188A	High yield in drought
DS12-18003	18	NE3001	High yielding
DS12-18004	18	NE3001	High yielding
DS12-18030	18	NE3001	High yielding
DS12-18043	18	NE3001	High yielding
DS12-18048	18	NE3001	High yielding
DS12-18067	18	NE3001	High yielding
DS12-18073	18	NE3001	High yielding
DS12-18074	18	NE3001	High yielding
DS12-18082	18	NE3001	High yielding
DS12-18144	18	NE3001	High yielding
DS12-18150	18	NE3001	High yielding
DS12-18186	18	NE3001	High yielding

## Sheet: Supplementary Table 3
Soil fertility information
Environment	Soil type	Organic Matter	Macronutrients					pH		CEC	Cation saturation				Micronutrients
			Phosphorus P*	Potassium K*	Magnesium Mg*	Calcium Ca*	Sulfur S*	Soil pH	Buffer pH		K	Mg	Ca	H	Zinc Zn*	Manganese Mn*	Iron Fe*	Copper Cu*	Boron B*
		%	ppm	ppm	ppm	ppm	ppm			meq/100g	%	%	%	%	ppm	ppm	ppm	ppm	ppm
ACRE_2017	Raub-Brenton complex	3.5	28	117	673	2265	7	6.3	6.8	19.6	1.5	28.6	57.7	12.2	1.4	18	169	2.4	0.3
ACRE_2018	Chalmers silty clay loam	4.1	24	11	720	2714	4	6.8		20.4	1.4	29.5	66.6	2.5	1.6	15	117	2.8	0.5
RMN_2018	Drummer	4.2	25	201	853	3524	6	6.9		25.6	2	27.8	68.9	1.3	2.2	16	175	4.3	0.6
		* Mehlich-3 extraction
		Lab: a&lgreatlakes laboratories, Fort Wayne, IN

## Sheet: Supplementary Table 4
Water balance
Environment				ACRE_2017
Soil type				Raub-Brenton complex Aquic Argiudolls
Field Capacity % by weight				28.5
Permanent Wilting Point % by weight				13.3
Bulk specific density g/cm3				1.33
Root effective depth cm				30
Permissible depletion factor				60
Quickly usable water layer mm				36.3888
DAP	Date	Precipitation	Solar Radiation	Mean Air Temperature	Max Air Temperature	Min Air Temperature	ETo	Kc	ET	UWS	Irrigation	Storaged	Excess	Deficit	Note
		(mm)	(MJsqm)	(degC)	(degC)	(degC)	mm	mm	mm	mm	mm	mm	mm	mm
1	2017-06-01	0	26.005	19.1	24.9	12	3.17078	0.3	0.951234	36.4		35.4488	FALSE	FALSE
2	2017-06-02	0	25.699	20.2	28.3	9.8	3.86432	0.3	1.1593	35.4488		34.2895	FALSE	FALSE
3	2017-06-03	0	25.267	21.6	29.3	10.4	3.9817	0.3	1.19451	34.2895		33.095	FALSE	FALSE
4	2017-06-04	0	24.142	23.9	32.9	12.7	4.16268	0.3	1.2488	33.095		31.8462	FALSE	FALSE
5	2017-06-05	3.81	16.108	25.4	31.3	20.8	2.07447	0.3	0.622342	31.8462		35.0338	FALSE	FALSE
6	2017-06-06	0	23.855	24	31.6	15.6	3.66947	0.3	1.10084	35.0338		33.933	FALSE	FALSE
7	2017-06-07	0	26.197	18.6	25.9	10	3.49816	0.3	1.04945	33.933		32.8835	FALSE	FALSE
8	2017-06-08	0	26.811	18.9	24.7	12.5	3.16189	0.3	0.948567	32.8835		31.935	FALSE	FALSE
9	2017-06-09	0	26.536	19.6	27.3	9.4	3.86297	0.3	1.15889	31.935		30.7761	FALSE	FALSE
10	2017-06-10	0	22.363	23.3	30.5	16	3.21991	0.3	0.965973	30.7761		29.8101	FALSE	FALSE
11	2017-06-11	0	25.691	24.5	30.5	17.9	3.54891	0.3	1.06467	29.8101		28.7454	FALSE	FALSE
12	2017-06-12	0	25.974	26	31.6	19.8	3.59535	0.3	1.07861	28.7454		27.6668	FALSE	FALSE
13	2017-06-13	0	24.538	27.6	33.8	20.7	3.70953	0.3	1.11286	27.6668		26.554	FALSE	FALSE
14	2017-06-14	23.62	18.151	26	34	18.5	2.87957	0.3	0.863872	26.554		49.3101	12.9213	FALSE
15	2017-06-15	18.03	17.35	22.9	31.9	19.2	2.31517	0.3	0.694552	36.3888		53.7242	17.3354	FALSE
16	2017-06-16	11.43	23.378	24.3	32	19.2	3.23953	0.3	0.97186	36.3888		46.8469	10.4581	FALSE
17	2017-06-17	4.06	17.356	24	32.6	18.5	2.50624	0.3	0.751873	36.3888		39.6969	3.30813	FALSE
18	2017-06-18	14.48	17.838	24.8	28.8	19.6	2.1205	0.3	0.636149	36.3888		50.2327	13.8439	FALSE
19	2017-06-19	2.79	18.455	22.6	27	17.9	2.06921	0.3	0.620762	36.3888		38.558	2.16924	FALSE
20	2017-06-20	0	24.422	20.8	26.3	15.3	2.87642	0.3	0.862927	36.3888		35.5259	FALSE	FALSE
21	2017-06-21	3.56	24.795	20.7	29.5	13.9	3.46877	0.6	2.08126	35.5259		37.0046	0.615814	FALSE
22	2017-06-22	0	22.423	23.2	32.1	16.3	3.36197	0.6	2.01718	36.3888		34.3716	FALSE	FALSE
23	2017-06-23	0	16.569	24.8	29.4	21.9	1.77838	0.6	1.06703	34.3716		33.3046	FALSE	FALSE
24	2017-06-24	25.4	8.489	22.2	26.1	18.8	0.844045	0.6	0.506427	33.3046		58.1982	21.8094	FALSE
25	2017-06-25	0	23.846	19.4	23.7	13.7	2.58075	0.6	1.54845	36.3888		34.8403	FALSE	FALSE
26	2017-06-26	0	23.058	17.9	23.6	12.7	2.50029	0.6	1.50018	34.8403		33.3402	FALSE	FALSE
27	2017-06-27	0.76	17.917	16.3	22.5	10.9	1.91442	0.6	1.14865	33.3402		32.9515	FALSE	FALSE
28	2017-06-28	0	24.716	17.5	25.7	9.2	3.26049	0.6	1.95629	32.9515		30.9952	FALSE	FALSE
29	2017-06-29	0	19.255	20.9	27.3	13.2	2.57426	0.6	1.54455	30.9952		29.4507	FALSE	FALSE
30	2017-06-30	27.44	18.63	25	30.7	20	2.39959	0.6	1.43975	29.4507		55.4509	19.0621	FALSE
31	2017-07-01	21.08	9.063	21.9	28.2	18.8	1.01488	0.6	0.608927	36.3888		56.8599	20.4711	FALSE
32	2017-07-02	0	23.317	23.1	28.2	18.8	2.68997	0.6	1.61398	36.3888		34.7748	FALSE	FALSE
33	2017-07-03	0	25.137	23.3	29.9	15.3	3.63178	0.6	2.17907	34.7748		32.5957	FALSE	FALSE
34	2017-07-04	0	23.004	25.6	32.1	20.7	3.10123	0.6	1.86074	32.5957		30.735	FALSE	FALSE
35	2017-07-05	0	20.995	25.4	31.7	19.7	2.89053	0.6	1.73432	30.735		29.0007	FALSE	FALSE
36	2017-07-06	0	16.857	24.2	30	18.5	2.20885	0.6	1.32531	29.0007		27.6754	FALSE	FALSE
37	2017-07-07	0	20.747	25.8	32.5	20.6	2.8708	0.6	1.72248	27.6754		25.9529	FALSE	FALSE
38	2017-07-08	10.41	17.003	24.3	31.4	19.1	2.30966	0.6	1.3858	25.9529		34.9771	FALSE	FALSE
39	2017-07-09	0	22.493	21.1	26.7	15.8	2.65765	0.6	1.59459	34.9771		33.3825	FALSE	FALSE
40	2017-07-10	0	24.201	22.1	29.3	12.6	3.63038	0.6	2.17823	33.3825		31.2043	FALSE	FALSE
41	2017-07-11	0	10.989	25.2	29.9	21.9	1.22959	0.9	1.10663	31.2043		30.0977	FALSE	FALSE
42	2017-07-12	46.99	10.319	23.5	25.3	20	0.902638	0.9	0.812374	30.0977		76.2753	39.8865	FALSE
43	2017-07-13	43.19	14.688	24.4	31.3	21.2	1.81227	0.9	1.63105	36.3888		77.9478	41.559	FALSE
44	2017-07-14	0.51	14.688	25.6	29.8	21.9	1.64837	0.9	1.48353	36.3888		35.4153	FALSE	FALSE
45	2017-07-15	0	23.263	22.4	26.7	16.7	2.72069	0.9	2.44862	35.4153		32.9666	FALSE	FALSE
46	2017-07-16	0	21.924	20.7	27.9	13.6	2.93654	0.9	2.64289	32.9666		30.3238	FALSE	FALSE
47	2017-07-17	0	17.973	22.8	30.3	16.9	2.45746	0.9	2.21172	30.3238		28.112	FALSE	FALSE
48	2017-07-18	0	23.134	22.4	29.8	15.4	3.24673	0.9	2.92205	28.112		25.19	FALSE	FALSE
49	2017-07-19	0	23.179	23.7	31.7	16.3	3.47289	0.9	3.1256	25.19		22.0644	FALSE	FALSE
50	2017-07-20	0	18.515	25.4	31.5	17.6	2.74349	0.9	2.46914	22.0644		19.5952	FALSE	FALSE
51	2017-07-21	6.1	14.161	25.3	32	20.2	1.92886	0.9	1.73597	19.5952		23.9593	FALSE	FALSE
52	2017-07-22	26.92	18.587	26.2	32.8	20.4	2.64948	0.9	2.38453	23.9593		48.4947	12.1059	FALSE
53	2017-07-23	39.62	12.407	24.7	29.6	21.2	1.40599	0.9	1.26539	36.3888		74.7434	38.3546	FALSE
54	2017-07-24	4.83	18.432	25.5	30.9	19.5	2.47914	0.9	2.23122	36.3888		38.9876	2.59878	FALSE
55	2017-07-25	0	19.436	21.6	26.7	16.5	2.25004	0.9	2.02504	36.3888		34.3638	FALSE	FALSE
56	2017-07-26	0	24.1	20.7	27.4	13.2	3.21669	0.9	2.89502	34.3638		31.4687	FALSE	FALSE
57	2017-07-27	0	17.33	23.7	30.8	16.2	2.5282	0.9	2.27538	31.4687		29.1934	FALSE	FALSE
58	2017-07-28	1.27	12.56	24.3	30.2	20.5	1.51511	0.9	1.3636	29.1934		29.0998	FALSE	FALSE
59	2017-07-29	0	18.702	22.4	27.5	16.8	2.26253	0.9	2.03627	29.0998		27.0635	FALSE	FALSE
60	2017-07-30	0	23.675	18.9	26	10.9	3.10622	0.9	2.7956	27.0635		24.2679	FALSE	FALSE
61	2017-07-31	0	21.733	21	30	11.8	3.3096	1.1	3.64056	24.2679		20.6273	FALSE	FALSE
62	2017-08-01	0	20.759	22.2	30.1	14.1	3.05572	1.1	3.3613	20.6273		17.266	FALSE	FALSE
63	2017-08-02	2.54	15.158	22.5	31.2	17.5	2.08015	1.1	2.28817	17.266		17.5179	FALSE	FALSE
64	2017-08-03	0	21.323	23.1	30.2	16	3.02346	1.1	3.3258	17.5179		14.1921	FALSE	FALSE
65	2017-08-04	22.61	13.921	22	29.4	17.1	1.7877	1.1	1.96647	14.1921		34.8356	FALSE	FALSE
66	2017-08-05	5.33	10.006	15.8	18.5	12.6	0.7513	1.1	0.82643	34.8356		39.3392	2.95036	FALSE
67	2017-08-06	0	19.188	18.7	25.3	12.1	2.34098	1.1	2.57508	36.3888		33.8137	FALSE	FALSE	Measurements
68	2017-08-07	0.25	5.526	18.5	22.3	13.6	0.544333	1.1	0.598767	33.8137		33.465	FALSE	FALSE	Measurements
69	2017-08-08	0	15.05	19.9	25.1	13.3	1.79311	1.1	1.97242	33.465		31.4925	FALSE	FALSE	Measurements
70	2017-08-09	0	22.234	19.2	28	9.5	3.25531	1.1	3.58085	31.4925		27.9117	FALSE	FALSE	Measurements
71	2017-08-10	0	18.34	20.5556	28.3333	12.7778	2.55246	1.1	2.8077	27.9117		25.104	FALSE	FALSE	Measurements
72	2017-08-11	0	14.841	21.9	28.9	12.5	2.19515	1.1	2.41466	25.104		22.6893	FALSE	FALSE	Measurements
73	2017-08-12	0.25	14.904	21.8	27.4	15.1	1.90431	1.1	2.09474	22.6893		20.8446	FALSE	FALSE
74	2017-08-13	0	20.416	18.7	25.8	12.5	2.50021	1.1	2.75024	20.8446		18.0943	FALSE	FALSE
75	2017-08-14	0	20.956	19	28.6	9.6	3.09258	1.1	3.40184	18.0943		14.6925	FALSE	FALSE
76	2017-08-15	0	18.43	22	29	13.4	2.66538	1.1	2.93191	14.6925		11.7606	FALSE	FALSE
77	2017-08-16	0	17.487	24	32	17.6	2.55188	1.1	2.80707	11.7606		8.95353	FALSE	FALSE
78	2017-08-17	0	18.119	25.1	31	17	2.67574	1.1	2.94331	8.95353		6.01022	FALSE	FALSE
79	2017-08-18	0.51	15.838	24.5	28.7	21	1.71031	1.1	1.88134	6.01022		4.63888	FALSE	FALSE
80	2017-08-19	0	19.692	22.4	27.9	17.5	2.34866	1.1	2.58353	4.63888		2.05535	FALSE	FALSE
81	2017-08-20	0	19.48	22.4	29.5	16.3	2.61752	1.1	2.87927	2.05535		-0.823918	FALSE	-0.823918
82	2017-08-21	0	18.067	23.9	32.6	15	2.90781	1.1	3.19859	-0.823918		-4.02251	FALSE	-4.02251
83	2017-08-22	30.48	12.915	24.2	31.3	18.3	1.7993	1.1	1.97923	-4.02251		24.4783	FALSE	FALSE
84	2017-08-23	50.29	12.447	21.3	26	16.1	1.40879	1.1	1.54967	24.4783		73.2186	36.8298	FALSE
85	2017-08-24	0	19.642	18.7	24.8	12.5	2.31323	1.1	2.54455	36.3888		33.8442	FALSE	FALSE
86	2017-08-25	0	17.606	17.9	25.8	10.8	2.23956	1.1	2.46351	33.8442		31.3807	FALSE	FALSE
87	2017-08-26	0	19.321	15.7	23	8.9	2.236	1.1	2.4596	31.3807		28.9211	FALSE	FALSE
88	2017-08-27	0	18.634	17.9	25.2	10	2.38607	1.1	2.62468	28.9211		26.2965	FALSE	FALSE
89	2017-08-28	0	18.515	19.8	27.1	12.2	2.47225	1.1	2.71948	26.2965		23.577	FALSE	FALSE
90	2017-08-29	11.68	17.449	20.6	29.1	16.3	2.20544	1.1	2.42598	23.577		32.831	FALSE	FALSE
91	2017-08-30	0	13.023	20.1	29.7	15.4	1.71714	1.1	1.88886	32.831		30.9421	FALSE	FALSE
92	2017-08-31	0	16.927	19.4	27.1	13.4	2.14423	1.1	2.35865	30.9421		28.5835	FALSE	FALSE
93	2017-09-01	0	13.131	18.6	24.9	13	1.51691	1.1	1.6686	28.5835		26.9149	FALSE	FALSE
94	2017-09-02	0	13.747	15.3	20.4	10.2	1.33698	1.1	1.47067	26.9149		25.4442	FALSE	FALSE
95	2017-09-03	0	19.28	15.6	24.3	7.7	2.41377	1.1	2.65514	25.4442		22.7891	FALSE	FALSE
96	2017-09-04	0	17.773	19.7	27.3	13.5	2.27782	0.3	0.683346	22.7891		22.1057	FALSE	FALSE
97	2017-09-05	2.29	14.236	21.5	30.5	14.1	2.08444	0.3	0.625333	22.1057		23.7704	FALSE	FALSE
98	2017-09-06	0	16.551	16.3	21.6	10.3	1.74544	0.3	0.523633	23.7704		23.2468	FALSE	FALSE
99	2017-09-07	0	16.578	13.1	19.4	7.1	1.65284	0.3	0.495852	23.2468		22.7509	FALSE	FALSE
100	2017-09-08	0	11.678	13.7	21.2	7.9	1.23422	0.3	0.370266	22.7509		22.3806	FALSE	FALSE
101	2017-09-09	0	17.397	16.1	25.8	8.6	2.25023	0.3	0.675068	22.3806		21.7056	FALSE	FALSE
102	2017-09-10	0	17.291	15.7	22.9	10	1.91402	0.3	0.574207	21.7056		21.1314	FALSE	FALSE
103	2017-09-11	0	17.318	14.1	23.2	5.1	2.1623	0.3	0.648689	21.1314		20.4827	FALSE	FALSE
104	2017-09-12	0	14.058	14.2	22.6	5.4	1.71643	0.3	0.514928	20.4827		19.9677	FALSE	FALSE
105	2017-09-13	0	14.281	17.4	25.8	9.5	1.86717	0.3	0.56015	19.9677		19.4076	FALSE	FALSE
106	2017-09-14	0.76	4.415	17.9	20.4	15.6	0.317693	0.3	0.0953078	19.4076		20.0723	FALSE	FALSE
107	2017-09-15	0.25	12.208	17.7	28.4	11.7	1.62937	0.3	0.48881	20.0723		19.8335	FALSE	FALSE
108	2017-09-16	0	15.635	21.6	32.5	13.2	2.48978	0.3	0.746933	19.8335		19.0865	FALSE	FALSE
109	2017-09-17	0	15.334	23.3	32.5	17	2.28271	0.3	0.684813	19.0865		18.4017	FALSE	FALSE
110	2017-09-18	23.36	13.315	22.9	32.3	18.9	1.82505	0.3	0.547516	18.4017		41.2142	4.82541	FALSE
111	2017-09-19	0.76	9.713	21.7	29.1	18.1	1.17067	0	0	36.3888		37.1488	0.76	FALSE
		487.66	2038.6	21.3816	28.1796	15.062	2.41623

## Sheet: Supplementary Table 5
Water balance
Environment				ACRE_2018
Soil type				Chalmers silty clay loam Typic Endoaquolls
Field Capacity % by weight				27.6
Permanent Wilting Point % by weight				12.4
Bulk specific density g/cm3				1.37
Root effective depth cm				30
Permissible depletion factor				60
Quickly usable water layer mm				37.4832
DAP	Date	Precipitation	Solar Radiation	Mean Air Temperature	Max Air Temperature	Min Air Temperature	ETo	Kc	ET	UWS	Irrigation	Storaged	Excess	Deficit	Note
		(mm)	(MJsqm)	(degC)	(degC)	(degC)	mm	mm	mm	mm	mm	mm	mm	mm
1	2018-05-23	0	16.488	21.6	27.3	14.7	2.12147	0.3	0.636442	37.5		36.8636	FALSE	FALSE
2	2018-05-24	0	21.083	19.1	28.4	11.1	2.97694	0.3	0.893081	36.8636		35.9705	FALSE	FALSE
3	2018-05-25	0	23.972	22.4	31.5	12.5	3.86451	0.3	1.15935	35.9705		34.8111	FALSE	FALSE
4	2018-05-26	0	23.314	24	32.3	12.7	3.96925	0.3	1.19078	34.8111		33.6203	FALSE	FALSE
5	2018-05-27	0.76	16.535	24.2	31.1	19.4	2.18542	0.3	0.655625	33.6203		33.7247	FALSE	FALSE
6	2018-05-28	0	21.924	27.3	37.3	18	3.99634	0.3	1.1989	33.7247		32.5258	FALSE	FALSE
7	2018-05-29	0	22.214	28.6	36.6	19.6	3.90982	0.3	1.17295	32.5258		31.3529	FALSE	FALSE
8	2018-05-30	0	16.535	28	34.2	20.4	2.5882	0.3	0.776459	31.3529		30.5764	FALSE	FALSE
9	2018-05-31	43.43	6.791	24.2	29.3	21.6	0.728142	0.3	0.218443	30.5764		73.788	36.3048	FALSE
10	2018-06-01	12.2	21.033	24.7	31.4	19.6	2.825	0.3	0.847501	37.4832		48.8357	11.3525	FALSE
11	2018-06-02	0.51	20.722	23.1	31.6	15.1	3.16727	0.3	0.95018	37.4832		37.043	FALSE	FALSE
12	2018-06-03	0	18.059	19.9	28.6	11.6	2.58254	0.3	0.774762	37.043		36.2683	FALSE	FALSE
13	2018-06-04	0	25.285	22.4	27.9	14.2	3.46128	0.3	1.03838	36.2683		35.2299	FALSE	FALSE
14	2018-06-05	0	26.019	19.2	26.3	11.1	3.45304	0.3	1.03591	35.2299		34.194	FALSE	FALSE
15	2018-06-06	0	20.799	20.9	30.6	14.2	2.99891	0.3	0.899672	34.194		33.2943	FALSE	FALSE
16	2018-06-07	0	23.629	19.8	27.7	10.9	3.35024	0.3	1.00507	33.2943		32.2892	FALSE	FALSE
17	2018-06-08	19.3	20.407	23.2	32.4	18.1	2.91084	0.3	0.873253	32.2892		50.716	13.2328	FALSE
18	2018-06-09	0.25	19.105	23.6	29.1	19.2	2.28956	0.3	0.686869	37.4832		37.0463	FALSE	FALSE
19	2018-06-10	8.64	15.244	23.3	29.6	19.7	1.81362	0.3	0.544086	37.0463		45.1422	7.65904	FALSE
20	2018-06-11	51.56	1.665	18.6	20.5	17.3	0.0997421	0.3	0.0299226	37.4832		89.0133	51.5301	FALSE
21	2018-06-12	0	8.316	21.1	26.7	17.8	0.887865	0.6	0.532719	37.4832		36.9505	FALSE	FALSE
22	2018-06-13	0	12.823	22.8	29.2	20.2	1.43689	0.6	0.862136	36.9505		36.0883	FALSE	FALSE
23	2018-06-14	0	19.228	23.5	28.8	14.7	2.74335	0.6	1.64601	36.0883		34.4423	FALSE	FALSE
24	2018-06-15	0	22.579	21	29.6	12.3	3.35233	0.6	2.0114	34.4423		32.4309	FALSE	FALSE
25	2018-06-16	0	23.978	25.2	34.7	16.2	4.07995	0.6	2.44797	32.4309		29.983	FALSE	FALSE
26	2018-06-17	0	22.655	27.5	33.5	20.6	3.39113	0.6	2.03468	29.983		27.9483	FALSE	FALSE
27	2018-06-18	0	22.757	28.4	33.3	23.3	3.05876	0.6	1.83525	27.9483		26.113	FALSE	FALSE
28	2018-06-19	0	23.166	28.5	33.1	23.3	3.08911	0.6	1.85346	26.113		24.2596	FALSE	FALSE
29	2018-06-20	3.56	14.101	24.5	32.2	20.7	1.86092	0.6	1.11655	24.2596		26.703	FALSE	FALSE
30	2018-06-21	0	14.816	24.3	31.2	20.9	1.8417	0.6	1.10502	26.703		25.598	FALSE	FALSE
31	2018-06-22	48.27	4.367	20.9	23.6	19.3	0.322416	0.6	0.193449	25.598		73.6745	36.1913	FALSE
32	2018-06-23	3.56	10.564	20.3	26.2	18.2	1.04734	0.6	0.628402	37.4832		40.4148	2.9316	FALSE
33	2018-06-24	0.51	9.499	19.5	23.9	17.2	0.843746	0.6	0.506248	37.4832		37.487	0.00375214	FALSE
34	2018-06-25	0	22.624	22.8	29.7	17.7	2.92734	0.6	1.75641	37.4832		35.7268	FALSE	FALSE
35	2018-06-26	0	21.114	21.9	27.4	16.2	2.58082	0.6	1.54849	35.7268		34.1783	FALSE	FALSE
36	2018-06-27	9.4	11.669	22.2	27.2	18.7	1.25196	0.6	0.751177	34.1783		42.8271	5.34392	FALSE
37	2018-06-28	0	15.583	23.2	28.2	19.3	1.75355	0.6	1.05213	37.4832		36.4311	FALSE	FALSE
38	2018-06-29	0	22.187	24.5	31.5	16.5	3.34405	0.6	2.00643	36.4311		34.4246	FALSE	FALSE
39	2018-06-30	0	23.022	27.2222	31.6667	22.7778	2.84303	0.6	1.70582	34.4246		32.7188	FALSE	FALSE
40	2018-07-01	0	22.797	27.7778	32.7778	22.2222	3.1057	0.6	1.86342	32.7188		30.8554	FALSE	FALSE
41	2018-07-02	0	12.31	27.3	32.7	22.6	1.62324	0.9	1.46092	30.8554		29.3945	FALSE	FALSE
42	2018-07-03	1.27	22.21	26	32.3	20.7	3.04817	0.9	2.74335	29.3945		27.9211	FALSE	FALSE
43	2018-07-04	0	23.143	27.2	34.5	20	3.64841	0.9	3.28357	27.9211		24.6376	FALSE	FALSE
44	2018-07-05	0	21.353	28	33.6	22.7	2.97047	0.9	2.67342	24.6376		21.9641	FALSE	FALSE
45	2018-07-06	23.62	4.421	23.3	29.5	20.9	0.490229	0.9	0.441206	21.9641		45.1429	7.65973	FALSE
46	2018-07-07	0	25.031	22.3	26.3	15.7	3.00651	0.9	2.70586	37.4832		34.7773	FALSE	FALSE
47	2018-07-08	0	25.69	19.4	26.3	12.1	3.31313	0.9	2.98182	34.7773		31.7955	FALSE	FALSE
48	2018-07-09	0	25.279	22.1	32.4	11.6	4.23206	0.9	3.80886	31.7955		27.9867	FALSE	FALSE
49	2018-07-10	0	22.059	25.2	32.4	15.9	3.54474	0.9	3.19026	27.9867		24.7964	FALSE	FALSE
50	2018-07-11	10.16	15.655	25.4	32.5	16.7	2.47317	0.9	2.22585	24.7964		32.7305	FALSE	FALSE
51	2018-07-12	0	23.427	22.6	29.1	15.6	3.19928	0.9	2.87936	32.7305		29.8512	FALSE	FALSE
52	2018-07-13	0	23.517	23.7	31.7	15.9	3.569	0.9	3.2121	29.8512		26.6391	FALSE	FALSE
53	2018-07-14	0	23.639	24.4	31.5	16	3.61323	0.9	3.2519	26.6391		23.3872	FALSE	FALSE
54	2018-07-15	0	12.737	23.8	30.9	17.9	1.7576	0.9	1.58184	23.3872		21.8053	FALSE	FALSE
55	2018-07-16	0.51	18.005	26.1	31.3	21.5	2.27645	0.9	2.04881	21.8053		20.2665	FALSE	FALSE
56	2018-07-17	2.03	19.897	26.1	31.3	21.7	2.48986	0.9	2.24088	20.2665		20.0557	FALSE	FALSE
57	2018-07-18	0	22.439	23.2	29.6	15.1	3.22299	0.9	2.90069	20.0557		17.155	FALSE	FALSE
58	2018-07-19	0	24.599	19.9	28.1	10.8	3.5487	0.9	3.19383	17.155		13.9611	FALSE	FALSE
59	2018-07-20	2.032	23.114	25	30	20	2.87811	0.9	2.59029	13.9611		13.4028	FALSE	FALSE
60	2018-07-21	1.27	18.985	22.7778	26.1111	19.4444	1.82996	0.9	1.64696	13.4028		13.0259	FALSE	FALSE
61	2018-07-22	6.858	14.693	22.7778	26.6667	18.8889	1.52973	1.1	1.6827	13.0259		18.2012	FALSE	FALSE
62	2018-07-23	0	13.005	21.1111	26.1111	16.1111	1.47222	1.1	1.61944	18.2012		16.5817	FALSE	FALSE
63	2018-07-24	0	14.441	24.4444	30	18.8889	1.87083	1.1	2.05791	16.5817		14.5238	FALSE	FALSE
64	2018-07-25	0	23.337	23.8889	30	17.2222	3.19949	1.1	3.51944	14.5238		11.0044	FALSE	FALSE
65	2018-07-26	0	23.328	23.3	30.4	16.1	3.33561	1.1	3.66917	11.0044		7.33522	FALSE	FALSE
66	2018-07-27	0	18.085	21.9	27.9	15.6	2.31659	1.1	2.54825	7.33522		4.78697	FALSE	FALSE
67	2018-07-28	0	19.903	21.4	25.6	13.9	2.45519	1.1	2.70071	4.78697		2.08626	FALSE	FALSE
68	2018-07-29	5.33	19.26	19.4	26.9	11.7	2.56986	1.1	2.82684	2.08626		4.58942	FALSE	FALSE
69	2018-07-30	0	4.696	16.8	21.3	11.2	0.475065	1.1	0.522571	4.58942		4.06685	FALSE	FALSE
70	2018-07-31	3.81	9.391	18.8	25.2	15.5	0.984842	1.1	1.08333	4.06685		6.79352	FALSE	FALSE
71	2018-08-01	15.75	5.551	18.2	22	14.5	0.503492	1.1	0.553841	6.79352		21.9897	FALSE	FALSE
72	2018-08-02	0	17.732	21.1	28.2	14.2	2.37443	1.1	2.61187	21.9897		19.3778	FALSE	FALSE
73	2018-08-03	10.67	21.98	22.3	29	16.5	2.86692	1.1	3.15361	19.3778		26.8942	FALSE	FALSE
74	2018-08-04	0	19.264	24.3	31.7	16.4	2.91852	1.1	3.21037	26.8942		23.6838	FALSE	FALSE
75	2018-08-05	0	21.317	26.2	31.9	20	2.97673	1.1	3.27441	23.6838		20.4094	FALSE	FALSE
76	2018-08-06	0	21.28	26.6	32.1	21	2.89604	1.1	3.18564	20.4094		17.2238	FALSE	FALSE
77	2018-08-07	19.81	16.547	25.8	31	20.8	2.11979	1.1	2.33177	17.2238		34.702	FALSE	FALSE
78	2018-08-08	4.32	14.915	23.4	29.4	18.9	1.83191	1.1	2.0151	34.702		37.0069	FALSE	FALSE
79	2018-08-09	0	18.308	24.2	29.1	19.3	2.21458	1.1	2.43604	37.0069		34.5709	FALSE	FALSE	Measurements
80	2018-08-10	0	18.929	23.8	30.2	15.7	2.75863	1.1	3.03449	34.5709		31.5364	FALSE	FALSE	Measurements
81	2018-08-11	2.29	16.148	23.8	31	19.7	2.07749	1.1	2.28524	31.5364		31.5412	FALSE	FALSE	Measurements
82	2018-08-12	0	16.925	23.1	29.3	17.7	2.16905	1.1	2.38595	31.5412		29.1552	FALSE	FALSE	Measurements
83	2018-08-13	0	20.794	22.8	30.9	15.2	3.07753	1.1	3.38528	29.1552		25.7699	FALSE	FALSE	Measurements
84	2018-08-14	0	19.31	23.2	33.1	15.4	3.06437	1.1	3.3708	25.7699		22.3991	FALSE	FALSE	Measurements
85	2018-08-15	0	17.831	23.3	30.9	16.3	2.57621	1.1	2.83383	22.3991		19.5653	FALSE	FALSE
86	2018-08-16	12.7	6.46	22.2	25	19.8	0.542103	1.1	0.596314	19.5653		31.669	FALSE	FALSE
87	2018-08-17	4.06	12.285	24.1	29.8	21	1.40481	1.1	1.54529	31.669		34.1837	FALSE	FALSE
88	2018-08-18	34.29	11.95	23	28	19.6	1.30004	1.1	1.43004	34.1837		67.0436	29.5604	FALSE
89	2018-08-19	0	14.935	22.8	29.2	18.1	1.85858	1.1	2.04443	37.4832		35.4388	FALSE	FALSE
90	2018-08-20	0	16.285	23.1	31.5	16.2	2.39687	1.1	2.63656	35.4388		32.8022	FALSE	FALSE
91	2018-08-21	32.26	8.746	22.3	28.9	18.6	1.03552	1.1	1.13908	32.8022		63.9231	26.4399	FALSE
92	2018-08-22	1.27	14.02	21.8	26.6	17.7	1.52379	1.1	1.67617	37.4832		37.077	FALSE	FALSE
93	2018-08-23	0	18.002	19.5	25.4	13.2	2.15773	1.1	2.3735	37.077		34.7035	FALSE	FALSE
94	2018-08-24	0	17.422	19	27.4	10.7	2.41042	1.1	2.65146	34.7035		32.0521	FALSE	FALSE
95	2018-08-25	0	10.357	18.5	24.5	13.9	1.12611	1.1	1.23872	32.0521		30.8133	FALSE	FALSE
96	2018-08-26	0	7.245	27.7778	31.6667	22.7778	0.905739	0.3	0.271722	30.8133		30.5416	FALSE	FALSE
97	2018-08-27	0	18.545	27.2	32.7	23	2.39118	0.3	0.717355	30.5416		29.8243	FALSE	FALSE
98	2018-08-28	0	18.36	27.1	32.3	22.6	2.36207	0.3	0.708621	29.8243		29.1156	FALSE	FALSE
99	2018-08-29	0	17.795	27.1	32.7	22.2	2.38192	0.3	0.714575	29.1156		28.4011	FALSE	FALSE
100	2018-08-30	9.14	12.344	22.5	27.3	17.6	1.42539	0.3	0.427618	28.4011		37.1135	FALSE	FALSE
101	2018-08-31	0	17.228	19.6	27.6	14.7	2.12907	0.3	0.63872	37.1135		36.4747	FALSE	FALSE
102	2018-09-01	0	15.712	22.5	31.9	13.7	2.48519	0.3	0.745558	36.4747		35.7292	FALSE	FALSE
103	2018-09-02	0	17.458	26.1111	32.2222	20	2.46565	0.3	0.739696	35.7292		34.9895	FALSE	FALSE
104	2018-09-03	0	17.703	27.2222	33.8889	20.5556	2.67751	0.3	0.803253	34.9895		34.1862	FALSE	FALSE
105	2018-09-04	0	18.72	27.2222	33.3333	20.5556	2.77171	0.3	0.831514	34.1862		33.3547	FALSE	FALSE
106	2018-09-05	0	8.674	27.4	34.2	22	1.25987	0.3	0.377961	33.3547		32.9768	FALSE	FALSE
107	2018-09-06	0	18.171	27.6	33.9	22.6	2.5513	0.3	0.76539	32.9768		32.2114	FALSE	FALSE
108	2018-09-07	0	12.665	23.7	30.3	19.2	1.61103	0.3	0.483308	32.2114		31.7281	FALSE	FALSE
109	2018-09-08	52.84	2.083	19.7	21.3	16.2	0.162291	0.3	0.0486872	31.7281		84.5194	47.0362	FALSE
110	2018-09-09	0	2.776	15.5	18.4	12.4	0.208318	0.3	0.0624955	37.4832		37.4207	FALSE	FALSE
		458.24	1899.09	23.3585	29.6377	17.5231	2.34517

## Sheet: Supplementary Table 6
Water balance
Environment				RMN_2018
Soil type				Drummer Typic Endoaquolls
Field Capacity % by weight				25.9
Permanent Wilting Point % by weight				12.4
Bulk specific density g/cm3				1.37
Root effective depth cm				30
Permissible depletion factor				60
Quickly usable water layer mm				33.291
DAP	Date	Precipitation	Solar Radiation	Mean Air Temperature	Max Air Temperature	Min Air Temperature	ETo	Kc	ET	UWS	Irrigation	Storaged	Excess	Deficit	Note
		(mm)	(MJsqm)	(degC)	(degC)	(degC)	mm	mm	mm	mm	mm	mm	mm	mm
1	2018-05-18	0	11.588	18.42	21.78	13.58	1.10574	0.3	0.331721	33.3		32.9683	FALSE	FALSE
2	2018-05-19	7.87	9.616	20.99	25.33	17.46	0.962697	0.3	0.288809	32.9683		40.5495	7.25847	FALSE
3	2018-05-20	0.25	16.191	20.13	25.29	15.95	1.7267	0.3	0.518011	33.291		33.023	FALSE	FALSE
4	2018-05-21	0	20.122	20.24	24.29	16.09	2.01654	0.3	0.604961	33.023		32.418	FALSE	FALSE
5	2018-05-22	0.76	11.903	20.81	26.21	14.49	1.44746	0.3	0.434239	32.418		32.7438	FALSE	FALSE
6	2018-05-23	0	19.66	19.36	26.43	11.63	2.5857	0.3	0.77571	32.7438		31.9681	FALSE	FALSE
7	2018-05-24	0	25.303	20	28.1	12.7	3.45312	0.3	1.03594	31.9681		30.9321	FALSE	FALSE
8	2018-05-25	0	28.116	23.3	30.9	15.1	4.22583	0.3	1.26775	30.9321		29.6644	FALSE	FALSE
9	2018-05-26	0	25.663	25.1	32.7	15.2	4.23713	0.3	1.27114	29.6644		28.3933	FALSE	FALSE
10	2018-05-27	7.37	20.414	24.5	31.5	19.5	2.75199	0.3	0.825597	28.3933		34.9377	1.64666	FALSE
11	2018-05-28	0	25.114	28	36.5	19.7	4.33734	0.3	1.3012	33.291		31.9898	FALSE	FALSE
12	2018-05-29	0	25.726	29	36.3	19.9	4.48568	0.3	1.3457	31.9898		30.6441	FALSE	FALSE
13	2018-05-30	0	20.864	27.8	33.2	21.4	3.00671	0.3	0.902012	30.6441		29.7421	FALSE	FALSE
14	2018-05-31	29.98	8.532	24.4	28.4	22.1	0.831422	0.3	0.249427	29.7421		59.4727	26.1817	FALSE
15	2018-06-01	3.3	24.622	25.1	31.7	20.1	3.30977	0.3	0.99293	33.291		35.5981	2.30707	FALSE
16	2018-06-02	6.35	21.451	23.5	30.6	16.8	3.02778	0.3	0.908335	33.291		38.7327	5.44166	FALSE
17	2018-06-03	0	23.191	20.7	30.4	12.4	3.48501	0.3	1.0455	33.291		32.2455	FALSE	FALSE
18	2018-06-04	0	29.216	22.8	27.7	17.2	3.53614	0.3	1.06084	32.2455		31.1847	FALSE	FALSE
19	2018-06-05	0	29.354	19.3	26.2	12.8	3.6676	0.3	1.10028	31.1847		30.0844	FALSE	FALSE
20	2018-06-06	0	23.002	21.3	30.9	15.2	3.27854	0.3	0.983561	30.0844		29.1008	FALSE	FALSE
21	2018-06-07	0	27	20.1	28.1	12.3	3.74213	0.6	2.24528	29.1008		26.8555	FALSE	FALSE
22	2018-06-08	14.98	23.926	24.3	33.2	17.7	3.64843	0.6	2.18906	26.8555		39.6465	6.35548	FALSE
23	2018-06-09	1.78	18.808	24.4	31.1	19.9	2.44372	0.6	1.46623	33.291		33.6048	0.313766	FALSE
24	2018-06-10	0.51	19.177	24	29.6	20.4	2.23686	0.6	1.34212	33.291		32.4589	FALSE	FALSE
25	2018-06-11	25.15	1.368	19.1	20.7	17.4	0.084364	0.6	0.0506184	32.4589		57.5583	24.2673	FALSE
26	2018-06-12	0.25	11.039	21.7	25.7	18.6	1.06892	0.6	0.64135	33.291		32.8997	FALSE	FALSE
27	2018-06-13	0	14.056	22.7	27	19.8	1.40531	0.6	0.843183	32.8997		32.0565	FALSE	FALSE
28	2018-06-14	0.51	22.63	23.8	28.7	16.4	3.03751	0.6	1.82251	32.0565		30.744	FALSE	FALSE
29	2018-06-15	0	25.063	21.1	28.7	12.8	3.57659	0.6	2.14595	30.744		28.598	FALSE	FALSE
30	2018-06-16	0	27.556	25.3	34.2	16.2	4.63572	0.6	2.78143	28.598		25.8166	FALSE	FALSE
31	2018-06-17	0	25.252	27.7	33.8	21.1	3.76701	0.6	2.26021	25.8166		23.5564	FALSE	FALSE
32	2018-06-18	0	25.087	28.6	34	22.6	3.61582	0.6	2.16949	23.5564		21.3869	FALSE	FALSE
33	2018-06-19	0	25.942	28.6	33.6	23.5	3.51941	0.6	2.11165	21.3869		19.2752	FALSE	FALSE
34	2018-06-20	0	14.816	25.4	32.5	21.1	1.98818	0.6	1.19291	19.2752		18.0823	FALSE	FALSE
35	2018-06-21	4.83	15.664	22.91	26.63	19.98	1.51287	0.6	0.907724	18.0823		22.0046	FALSE	FALSE
36	2018-06-22	8.38	7.272	21.28	24.78	17.71	0.695194	0.6	0.417116	22.0046		29.9675	FALSE	FALSE
37	2018-06-23	31.75	14.722	20.38	24.97	16.15	1.53577	0.6	0.921459	29.9675		60.796	27.505	FALSE
38	2018-06-24	0	13.232	22.12	28.27	16.37	1.6764	0.6	1.00584	33.291		32.2852	FALSE	FALSE
39	2018-06-25	0	23.013	21.72	26.89	16.7	2.67095	0.6	1.60257	32.2852		30.6826	FALSE	FALSE
40	2018-06-26	0	23.125	21.67	23.89	18.45	1.95856	0.6	1.17513	30.6826		29.5075	FALSE	FALSE
41	2018-06-27	13.21	13.498	23.4	27.42	19.49	1.44076	0.9	1.29668	29.5075		41.4208	8.12978	FALSE
42	2018-06-28	0.25	15.746	24.79	29.76	19.43	1.98297	0.9	1.78467	33.291		31.7563	FALSE	FALSE
43	2018-06-29	0	23.114	24.7	31.8	17.2	3.45325	0.9	3.10793	31.7563		28.6484	FALSE	FALSE
44	2018-06-30	0	23.022	27	32.8	20.4	3.34133	0.9	3.0072	28.6484		25.6412	FALSE	FALSE
45	2018-07-01	0	22.797	27.9	32.7	23.5	2.9072	0.9	2.61648	25.6412		23.0247	FALSE	FALSE
46	2018-07-02	0	23.405	27.5	32.7	22.5	3.11526	0.9	2.80374	23.0247		20.221	FALSE	FALSE
47	2018-07-03	0.76	20.475	26.5	32.6	22.4	2.66511	0.9	2.3986	20.221		18.5824	FALSE	FALSE
48	2018-07-04	0.76	23.557	27.1	33.6	21.3	3.41277	0.9	3.07149	18.5824		16.2709	FALSE	FALSE
49	2018-07-05	0	25.013	28	33.9	22.4	3.57411	0.9	3.2167	16.2709		13.0542	FALSE	FALSE
50	2018-07-06	14.52	6.962	24.2	30.7	22	0.79347	0.9	0.714123	13.0542		26.8601	FALSE	FALSE
51	2018-07-07	1.42	26.597	23.3	27.4	17.5	3.16432	0.9	2.84788	26.8601		25.4322	FALSE	FALSE
52	2018-07-08	0	27.401	20.1	26.6	12.2	3.62556	0.9	3.263	25.4322		22.1692	FALSE	FALSE
53	2018-07-09	0	26.302	22.8	31.7	12.5	4.3048	0.9	3.87432	22.1692		18.2949	FALSE	FALSE
54	2018-07-10	0	23.215	25.6	32.3	18	3.50521	0.9	3.15469	18.2949		15.1402	FALSE	FALSE
55	2018-07-11	9.9	17.869	25.4	32.1	19.7	2.50082	0.9	2.25074	15.1402		22.7894	FALSE	FALSE
56	2018-07-12	0	24.489	23.2	29.2	17	3.22643	0.9	2.90379	22.7894		19.8856	FALSE	FALSE
57	2018-07-13	0	24.262	23.9	32.6	16.6	3.72315	0.9	3.35083	19.8856		16.5348	FALSE	FALSE
58	2018-07-14	1.09	25.189	24.6	31.7	17.2	3.74152	0.9	3.36737	16.5348		14.2574	FALSE	FALSE
59	2018-07-15	1.52	15.554	24.5	31.2	18.7	2.14006	0.9	1.92605	14.2574		13.8514	FALSE	FALSE
60	2018-07-16	4.26	21.755	26.1	31.1	21.9	2.66505	0.9	2.39854	13.8514		15.7128	FALSE	FALSE
61	2018-07-17	0.07	20.108	25.8	31.4	22.3	2.43312	1.1	2.67643	15.7128		13.1064	FALSE	FALSE
62	2018-07-18	0	24.944	24.6	29.8	16.9	3.49474	1.1	3.84421	13.1064		9.26219	FALSE	FALSE
63	2018-07-19	0.25	26.284	21.6	29.7	12.5	3.9513	1.1	4.34643	9.26219		5.16576	FALSE	FALSE
64	2018-07-20	4.94	23.114	23.3	29.9	15	3.37363	1.1	3.711	5.16576		6.39476	FALSE	FALSE
65	2018-07-21	8.82	18.985	23.7	29.9	19.8	2.3036	1.1	2.53396	6.39476		12.6808	FALSE	FALSE
66	2018-07-22	7.8	14.693	21.7	25.8	19.4	1.35078	1.1	1.48586	12.6808		18.9949	FALSE	FALSE
67	2018-07-23	2.54	13.005	22.1	26.7	19.7	1.26305	1.1	1.38935	18.9949		20.1456	FALSE	FALSE
68	2018-07-24	0	14.441	21.4	26.9	16.5	1.67953	1.1	1.84748	20.1456		18.2981	FALSE	FALSE
69	2018-07-25	0	23.337	24	30.6	18.8	3.08283	1.1	3.39112	18.2981		14.907	FALSE	FALSE
70	2018-07-26	0	24.734	23.8	30.9	17.6	3.45224	1.1	3.79747	14.907		11.1095	FALSE	FALSE
71	2018-07-27	0	21.593	22.1	28.3	16	2.77988	1.1	3.05787	11.1095		8.05165	FALSE	FALSE
72	2018-07-28	0	22.147	19.6	25.6	13.2	2.6834	1.1	2.95174	8.05165		5.09991	FALSE	FALSE
73	2018-07-29	2.16	20.326	19.8	27.6	12.6	2.72316	1.1	2.99548	5.09991		4.26444	FALSE	FALSE
74	2018-07-30	15.9	5.681	17.6	22.6	13.3	0.564232	1.1	0.620655	4.26444		19.5438	FALSE	FALSE
75	2018-07-31	11.8	8.545	19.2	23.7	17.1	0.747263	1.1	0.82199	19.5438		30.5218	FALSE	FALSE
76	2018-08-01	4.57	5.794	19.1	22.2	17.3	0.435402	1.1	0.478943	30.5218		34.6129	1.32185	FALSE	Measurements
77	2018-08-02	0	21.263	20.9	27.5	14.7	2.7085	1.1	2.97935	33.291		30.3117	FALSE	FALSE	Measurements
78	2018-08-03	0.82	21.98	24.02	29.89	17.04	3.03145	1.1	3.3346	30.3117		27.7971	FALSE	FALSE	Measurements
79	2018-08-04	0.1	19.264	25.56	31.73	19.54	2.68303	1.1	2.95133	27.7971		24.9457	FALSE	FALSE	Measurements
80	2018-08-05	0	21.317	26.06	31.59	20.39	2.87867	1.1	3.16653	24.9457		21.7792	FALSE	FALSE	Measurements
81	2018-08-06	12.2	21.28	26.04	31.09	21.45	2.66482	1.1	2.93131	21.7792		31.0479	FALSE	FALSE
82	2018-08-07	8.99	16.547	24.36	27.2	22.12	1.44657	1.1	1.59123	31.0479		38.4467	5.15565	FALSE
83	2018-08-08	5.62	14.915	23.6	28.13	19.94	1.62575	1.1	1.78832	33.291		37.1227	3.83168	FALSE
84	2018-08-09	0.4	18.308	24.3	30.06	19.24	2.33252	1.1	2.56577	33.291		31.1252	FALSE	FALSE
85	2018-08-10	0	22.516	23.4	29.6	16.8	3.05338	1.1	3.35872	31.1252		27.7665	FALSE	FALSE
86	2018-08-11	2.54	17.185	24.1	30.3	19.3	2.19709	1.1	2.4168	27.7665		27.8897	FALSE	FALSE
87	2018-08-12	0	15.082	23.3	30.3	18.1	1.9919	1.1	2.19109	27.8897		25.6986	FALSE	FALSE
88	2018-08-13	0	18.463	23.5	31.3	16	2.74401	1.1	3.01841	25.6986		22.6802	FALSE	FALSE
89	2018-08-14	0	20.363	23.8	32	16.2	3.09779	1.1	3.40756	22.6802		19.2726	FALSE	FALSE
90	2018-08-15	0	19.793	23.3	30.3	16.8	2.74984	1.1	3.02483	19.2726		16.2478	FALSE	FALSE
91	2018-08-16	4.06	6.57	22.3	24.4	20.5	0.478663	1.1	0.526529	16.2478		19.7813	FALSE	FALSE
92	2018-08-17	10.41	11.365	23.9	28.7	21	1.20987	1.1	1.33086	19.7813		28.8604	FALSE	FALSE
93	2018-08-18	7.37	14.495	23.6	28.9	20.8	1.57126	1.1	1.72839	28.8604		34.502	1.21104	FALSE
94	2018-08-19	0.25	16.821	24	29.1	19.8	1.97268	1.1	2.16995	33.291		31.371	FALSE	FALSE
95	2018-08-20	0	19.213	24.1	32.1	18	2.78104	1.1	3.05914	31.371		28.3119	FALSE	FALSE
96	2018-08-21	18.03	11.056	23.1	29.6	19.5	1.32212	0.3	0.396635	28.3119		45.9453	12.6543	FALSE
97	2018-08-22	1.78	15.073	22	26.6	18.6	1.56105	0.3	0.468314	33.291		34.6027	1.31169	FALSE
98	2018-08-23	0	20.147	20.2	26.3	14.2	2.45005	0.3	0.735014	33.291		32.556	FALSE	FALSE
99	2018-08-24	0	22.163	19.3	26.7	11.6	2.93954	0.3	0.881861	32.556		31.6741	FALSE	FALSE
100	2018-08-25	0	11.372	18.5	23.9	13.9	1.20097	0.3	0.36029	31.6741		31.3138	FALSE	FALSE
101	2018-08-26	20.58	7.245	22.7	27.8	18.1	0.84075	0.3	0.252225	31.3138		51.6416	18.3506	FALSE
102	2018-08-27	0	18.545	27	32	23.2	2.26743	0.3	0.680229	33.291		32.6108	FALSE	FALSE
103	2018-08-28	0	20.434	26.9	31.8	22.7	2.53495	0.3	0.760485	32.6108		31.8503	FALSE	FALSE
104	2018-08-29	0	20.594	26.9	32	22.2	2.65124	0.3	0.795372	31.8503		31.0549	FALSE	FALSE
105	2018-08-30	1.78	14.814	23.3	27.5	18.9	1.64267	0.3	0.492802	31.0549		32.3421	FALSE	FALSE
106	2018-08-31	0	21.341	20.6	28.1	16.1	2.61171	0.3	0.783512	32.3421		31.5586	FALSE	FALSE
107	2018-09-01	0	18.371	22.8	31.2	15.1	2.75334	0.3	0.826002	31.5586		30.7326	FALSE	FALSE
108	2018-09-02	0	17.458	25.5	31.1	21.1	2.19923	0.3	0.659768	30.7326		30.0728	FALSE	FALSE
109	2018-09-03	1.02	17.703	26.2	31.7	21.6	2.27745	0.3	0.683234	30.0728		30.4096	FALSE	FALSE
110	2018-09-04	0	18.72	27.6	33.5	22.4	2.60502	0.3	0.781506	30.4096		29.6281	FALSE	FALSE
111	2018-09-05	0	20.407	27.5	33.6	21.8	2.9215	0	0	29.6281		29.6281	FALSE	FALSE
		346.51	2128.53	23.4762	29.4039	18.0459	2.5216
